# Supplementary material for: Description of Medwayella independencia (Siphonaptera, Stivaliidae), a new species of flea from Mindanao Island, the Philippines and their phoretic mites, and miscellaneous flea records from the Malay Archipelago
Source: Zookeys. 2014 May 13;(408):107–23. doi: 10.3897/zookeys.408.7479 (PMC4042829; doi:10.3897/zookeys.408.7479)
Supplement: XML Treatment for Macrostylophora sp. [file zookeys.408.7479-treatment1.xml]

<!DOCTYPE tp:taxon-treatment
  PUBLIC "-//TaxonX//DTD Taxonomic Treatment Publishing DTD v0 20100105//EN" "tax-treatment-NSO.dtd">
<tp:taxon-treatment xmlns:tp="http://www.plazi.org/taxpub"><tp:treatment-meta><mixed-citation publication-type="journal"><person-group><name><surname>Hastriter</surname><given-names>Michael W.</given-names></name><name><surname>Bush</surname><given-names>Sarah E.</given-names></name></person-group><article-title>Description of <italic>Medwayella independencia</italic> (Siphonaptera, Stivaliidae), a new species of flea from Mindanao Island, the Philippines and their phoretic mites, and miscellaneous flea records from the Malay Archipelago</article-title><source>Zookeys</source><day>13</day><month>5</month><year>2014</year><volume>2014</volume><issue>408</issue><fpage>107</fpage><lpage>123</lpage><pub-id pub-id-type="doi">10.3897/zookeys.408.7479</pub-id></mixed-citation></tp:treatment-meta><tp:nomenclature><tp:taxon-name>
                                <tp:taxon-name-part taxon-name-part-type="genus">Macrostylophora</tp:taxon-name-part>
                                <tp:taxon-name-part taxon-name-part-type="uncertainty-rank">sp.</tp:taxon-name-part>
                            </tp:taxon-name></tp:nomenclature><tp:treatment-sec sec-type="Material examined"><title>Material examined.</title><p>Philippines, Mindanao Island, village: San Antonio (<named-content xmlns:xlink="http://www.w3.org/1999/xlink" content-type="dwc:verbatimCoordinates" xlink:type="simple">09.0625°N, 125.6726°E</named-content>), Mt. Hilong, 990 m, <italic><tp:taxon-name>Bullimus bagobos</tp:taxon-name></italic> Mearns ♀ (host # KUMNH-168368, NCA-179), 12 VI 2012, E. DiBlasi, 1♀ (parasite # P-5162) (BYUC).</p></tp:treatment-sec><tp:treatment-sec sec-type="Remarks"><title>Remarks.</title><p>This is the first representative of the genus <italic><tp:taxon-name>Macrostylophora</tp:taxon-name></italic> recorded from the Philippines. This single female likely represents an undescribed species; however, without additional material, especially males, it would be premature to describe the species at this time. Few ceratophyllid genera are found in Southeast Asia and the Philippines is the periphery of the genus <italic><tp:taxon-name>Macrostylophora</tp:taxon-name></italic>. Additional collecting is badly needed to better delineate the geographic parameters of <italic><tp:taxon-name>Macrostylophora</tp:taxon-name></italic> and this potentially new species of interest.</p></tp:treatment-sec></tp:taxon-treatment>
