# Supplementary material for: Description of Medwayella independencia (Siphonaptera, Stivaliidae), a new species of flea from Mindanao Island, the Philippines and their phoretic mites, and miscellaneous flea records from the Malay Archipelago
Source: Zookeys. 2014 May 13;(408):107–23. doi: 10.3897/zookeys.408.7479 (PMC4042829; doi:10.3897/zookeys.408.7479)
Supplement: XML Treatment for Thaumapsylla longiforceps [file zookeys.408.7479-treatment3.xml]

<!DOCTYPE tp:taxon-treatment
  PUBLIC "-//TaxonX//DTD Taxonomic Treatment Publishing DTD v0 20100105//EN" "tax-treatment-NSO.dtd">
<tp:taxon-treatment xmlns:tp="http://www.plazi.org/taxpub"><tp:treatment-meta><mixed-citation publication-type="journal"><person-group><name><surname>Hastriter</surname><given-names>Michael W.</given-names></name><name><surname>Bush</surname><given-names>Sarah E.</given-names></name></person-group><article-title>Description of <italic>Medwayella independencia</italic> (Siphonaptera, Stivaliidae), a new species of flea from Mindanao Island, the Philippines and their phoretic mites, and miscellaneous flea records from the Malay Archipelago</article-title><source>Zookeys</source><day>13</day><month>5</month><year>2014</year><volume>2014</volume><issue>408</issue><fpage>107</fpage><lpage>123</lpage><pub-id pub-id-type="doi">10.3897/zookeys.408.7479</pub-id></mixed-citation></tp:treatment-meta><tp:nomenclature><tp:taxon-name>
                                <tp:taxon-name-part taxon-name-part-type="genus">Thaumapsylla</tp:taxon-name-part>
                                <tp:taxon-name-part taxon-name-part-type="species">longiforceps</tp:taxon-name-part>
                                <object-id xmlns:xlink="http://www.w3.org/1999/xlink" xlink:type="simple">http://species-id.net/wiki/Thaumapsylla_longiforceps\according to Hastriter et al 2014</object-id>
                            </tp:taxon-name><tp:taxon-authority>Traub, 1951</tp:taxon-authority></tp:nomenclature><tp:treatment-sec sec-type="Material examined"><title>Material examined.</title><p>Philippines, Mindanao Island, village: San Antonio (<named-content xmlns:xlink="http://www.w3.org/1999/xlink" content-type="dwc:verbatimCoordinates" xlink:type="simple">09.064°N, 125.642°E</named-content>), Mt. Hilong, 110 m, <italic><tp:taxon-name>Rousettus amplexicaudatus</tp:taxon-name></italic> ♀ (host # KUMNH-168427, NCA-264), 20 VI 2012, E. DiBlasi, 1♀ (parasite #: P-5383) (BYUC).</p></tp:treatment-sec><tp:treatment-sec sec-type="Remarks"><title>Remarks.</title><p>This species commonly occurs on pteropodid bats (fruit bats) but has also been documented on vespertilionid and rhinolophid bats in Asia. See additional discussion of <italic><tp:taxon-name>Thaumapsylla longiforceps</tp:taxon-name></italic> in the Philippines by <xref ref-type="bibr" rid="B9">Hastriter and Bush (2013)</xref>.</p><!--PageBreak--></tp:treatment-sec><ref-list><ref id="B9"><mixed-citation xmlns:xlink="http://www.w3.org/1999/xlink" xlink:type="simple"><person-group><name name-style="western"><surname>Hastriter</surname><given-names>MW</given-names></name><name name-style="western"><surname>Bush</surname><given-names>SE</given-names></name></person-group> (<year>2013</year>) <article-title>Description of <italic>Lentistivalius philippinensis</italic>, a new species of flea (Siphonaptera, Pygiopsyllomorpha, Stivaliidae), and new records of Ascodipterinae (Streblidae) on bats and other small mammals from Luzon, The Philippines.</article-title><source>ZooKeys</source><volume>260</volume>: <fpage>17</fpage>-<lpage>30</lpage>. doi: <ext-link ext-link-type="doi" xlink:href="10.3897/zookeys.260.3971" xlink:type="simple">10.3897/zookeys.260.3971</ext-link></mixed-citation></ref></ref-list></tp:taxon-treatment>
