# Supplementary material for: Description of Medwayella independencia (Siphonaptera, Stivaliidae), a new species of flea from Mindanao Island, the Philippines and their phoretic mites, and miscellaneous flea records from the Malay Archipelago
Source: Zookeys. 2014 May 13;(408):107–23. doi: 10.3897/zookeys.408.7479 (PMC4042829; doi:10.3897/zookeys.408.7479)
Supplement: XML Treatment for Lentistivalius philippinensis [file zookeys.408.7479-treatment4.xml]

<!DOCTYPE tp:taxon-treatment
  PUBLIC "-//TaxonX//DTD Taxonomic Treatment Publishing DTD v0 20100105//EN" "tax-treatment-NSO.dtd">
<tp:taxon-treatment xmlns:tp="http://www.plazi.org/taxpub"><tp:treatment-meta><mixed-citation publication-type="journal"><person-group><name><surname>Hastriter</surname><given-names>Michael W.</given-names></name><name><surname>Bush</surname><given-names>Sarah E.</given-names></name></person-group><article-title>Description of <italic>Medwayella independencia</italic> (Siphonaptera, Stivaliidae), a new species of flea from Mindanao Island, the Philippines and their phoretic mites, and miscellaneous flea records from the Malay Archipelago</article-title><source>Zookeys</source><day>13</day><month>5</month><year>2014</year><volume>2014</volume><issue>408</issue><fpage>107</fpage><lpage>123</lpage><pub-id pub-id-type="doi">10.3897/zookeys.408.7479</pub-id></mixed-citation></tp:treatment-meta><tp:nomenclature><tp:taxon-name>
                                <tp:taxon-name-part taxon-name-part-type="genus">Lentistivalius</tp:taxon-name-part>
                                <tp:taxon-name-part taxon-name-part-type="species">philippinensis</tp:taxon-name-part>
                                <object-id xmlns:xlink="http://www.w3.org/1999/xlink" xlink:type="simple">http://species-id.net/wiki/Lentistivalius_philippinensis\according to Hastriter et al 2014</object-id>
                            </tp:taxon-name><tp:taxon-authority>Hastriter &amp; Bush, 2013</tp:taxon-authority></tp:nomenclature><tp:treatment-sec sec-type="Material examined"><title>Material examined.</title><p>Sumatra, 6 km from Sidikalang, North Sumatra Province, Indonesia, “scrub and lalang grass near stream”; <italic><tp:taxon-name>Rattus rattus diardii</tp:taxon-name></italic> ♀, 8 IV 1973, M. Nadchatram, R. Traub, and D. Roberts, (B-87343, Sub. 231, 1♂) (CMNH).</p></tp:treatment-sec><tp:treatment-sec sec-type="Remarks"><title>Remarks.</title><p><xref ref-type="bibr" rid="B9">Hastriter and Bush (2013)</xref> described this species from Luzon Island, Philippines, from <italic><tp:taxon-name>Crocidura grayi</tp:taxon-name></italic> Dobson. A single male was thereafter discovered in the Traub flea collection from the Greater Sunda Island of Sumatra, approximately 1700 km from the type locality. This is the third specimen known for <italic><tp:taxon-name>Lentistivalius philippinensis</tp:taxon-name></italic> and the female sex remains undescribed. Such a disjunct distribution is indicative of the dearth of ectoparasite collections throughout the Malay Archipelago. A host voucher specimen of “<italic><tp:taxon-name>Rattus rattus diardii</tp:taxon-name></italic>” is not available to verify the recorded field identification. <xref ref-type="bibr" rid="B22">Wilson and Reeder (2005)</xref> included “diardii” as a synonym of <italic><tp:taxon-name>Rattus tanezumi</tp:taxon-name></italic> Temminck, a species widely introduced throughout insular Southeast Asia, including the Greater and Lesser Sunda Islands and the Molucca Islands (<xref ref-type="bibr" rid="B6">Flannery 1995</xref>). <italic><tp:taxon-name>Rattus tanezumi</tp:taxon-name></italic> might be considered relevant in the apparent dissemination of <italic><tp:taxon-name>Lentistivalius philippinensis</tp:taxon-name></italic> to Sumatra or from Sumatra to the Philippines. In addition, although <italic><tp:taxon-name>Crocidura grayi</tp:taxon-name></italic> is restricted to the island of Luzon, the importance of other species of <italic><tp:taxon-name>Crocidura</tp:taxon-name></italic> across the region may also account for the broader distribution on islands outside of the Philippines, such as Sumatra. <xref ref-type="bibr" rid="B20">Traub (1972a)</xref> noted, “… the remarkable facility of this genus [<italic><tp:taxon-name>Lentistivalius</tp:taxon-name></italic>] to adapt to a broad variety of hosts, in widely separated areas”, a statement supported by the various species of <italic><tp:taxon-name>Lentistivalius</tp:taxon-name></italic> that are found on birds, shrews, and murid rodents. Flea collections throughout the Malay Archipelago are drastically lacking. Future collections and studies of fleas and other ectoparasites are badly needed in Southeast Asia and the insular regions of the Malay Archipelago, especially with the alarmingly rapid destruction of habitat and loss of mammalian host species.</p></tp:treatment-sec><ref-list><ref id="B9"><mixed-citation xmlns:xlink="http://www.w3.org/1999/xlink" xlink:type="simple"><person-group><name name-style="western"><surname>Hastriter</surname><given-names>MW</given-names></name><name name-style="western"><surname>Bush</surname><given-names>SE</given-names></name></person-group> (<year>2013</year>) <article-title>Description of <italic>Lentistivalius philippinensis</italic>, a new species of flea (Siphonaptera, Pygiopsyllomorpha, Stivaliidae), and new records of Ascodipterinae (Streblidae) on bats and other small mammals from Luzon, The Philippines.</article-title><source>ZooKeys</source><volume>260</volume>: <fpage>17</fpage>-<lpage>30</lpage>. doi: <ext-link ext-link-type="doi" xlink:href="10.3897/zookeys.260.3971" xlink:type="simple">10.3897/zookeys.260.3971</ext-link></mixed-citation></ref><ref id="B22"><mixed-citation xmlns:xlink="http://www.w3.org/1999/xlink" xlink:type="simple"><person-group><name name-style="western"><surname>Wilson</surname><given-names>DE</given-names></name><name name-style="western"><surname>Reeder</surname><given-names>DM</given-names></name></person-group> (<year>2005</year>) <source>Mammal species of the world. A taxonomic and geographic reference</source>. <edition>3rd Ed.</edition>, <publisher-name>The Johns Hopkins University Press</publisher-name>, <publisher-loc>Baltimore</publisher-loc>, <lpage>2142</lpage> pp.</mixed-citation></ref><ref id="B6"><mixed-citation xmlns:xlink="http://www.w3.org/1999/xlink" xlink:type="simple"><person-group><name name-style="western"><surname>Flannery</surname><given-names>T</given-names></name></person-group> (<year>1995</year>) <source>Mammals of New Guinea.</source><publisher-name>Cornell University Press</publisher-name>, <publisher-loc>Ithaca, New York</publisher-loc>, <lpage>568</lpage> pp.</mixed-citation></ref><ref id="B20"><mixed-citation xmlns:xlink="http://www.w3.org/1999/xlink" xlink:type="simple"><person-group><name name-style="western"><surname>Traub</surname><given-names>R</given-names></name></person-group> (<year>1972a</year>) <article-title>The Gunong Benom Expedition, 1967. 11. Notes on zoogeography, convergent evolution and taxonomy of fleas (Siphonaptera), based on collections from Gunong Benom and elsewhere in South-East Asia. I. New taxa (Pygiopsyllidae, Pygiopsyllinae).</article-title><source>Bulletin of the British Museum (Natural History) Zoology</source>, <publisher-loc>London</publisher-loc><volume>23</volume>(<issue>9</issue>): <fpage>1</fpage>–<lpage>355</lpage>, <comment>58 plates</comment>.</mixed-citation></ref></ref-list></tp:taxon-treatment>
