# Supplementary material for: Description of Medwayella independencia (Siphonaptera, Stivaliidae), a new species of flea from Mindanao Island, the Philippines and their phoretic mites, and miscellaneous flea records from the Malay Archipelago
Source: Zookeys. 2014 May 13;(408):107–23. doi: 10.3897/zookeys.408.7479 (PMC4042829; doi:10.3897/zookeys.408.7479)
Supplement: XML Treatment for Medwayella independencia [file zookeys.408.7479-treatment5.xml]

<!DOCTYPE tp:taxon-treatment
  PUBLIC "-//TaxonX//DTD Taxonomic Treatment Publishing DTD v0 20100105//EN" "tax-treatment-NSO.dtd">
<tp:taxon-treatment xmlns:tp="http://www.plazi.org/taxpub"><tp:treatment-meta><mixed-citation publication-type="journal"><person-group><name><surname>Hastriter</surname><given-names>Michael W.</given-names></name><name><surname>Bush</surname><given-names>Sarah E.</given-names></name></person-group><article-title>Description of <italic>Medwayella independencia</italic> (Siphonaptera, Stivaliidae), a new species of flea from Mindanao Island, the Philippines and their phoretic mites, and miscellaneous flea records from the Malay Archipelago</article-title><source>Zookeys</source><day>13</day><month>5</month><year>2014</year><volume>2014</volume><issue>408</issue><fpage>107</fpage><lpage>123</lpage><pub-id pub-id-type="doi">10.3897/zookeys.408.7479</pub-id></mixed-citation></tp:treatment-meta><tp:nomenclature><tp:taxon-name>
                                <tp:taxon-name-part taxon-name-part-type="genus">Medwayella</tp:taxon-name-part>
                                <tp:taxon-name-part taxon-name-part-type="species">independencia</tp:taxon-name-part>
                                <object-id xmlns:xlink="http://www.w3.org/1999/xlink" content-type="zoobank" xlink:type="simple">http://zoobank.org/C1638809-5CB9-4203-8A6A-549C210C4B2A</object-id>
                                <object-id xmlns:xlink="http://www.w3.org/1999/xlink" xlink:type="simple">http://species-id.net/wiki/Medwayella_independencia</object-id>
                            </tp:taxon-name><tp:taxon-authority>Hastriter &amp; Bush</tp:taxon-authority><tp:taxon-status xmlns:xlink="http://www.w3.org/1999/xlink" xlink:type="simple">sp. n.</tp:taxon-status></tp:nomenclature><tp:treatment-sec sec-type="Type material"><title>Type material.</title><p>Philippines, Mindanao Island, village Lunutan (<named-content xmlns:xlink="http://www.w3.org/1999/xlink" content-type="dwc:verbatimCoordinates" xlink:type="simple">08.6959°N, 125.0259°E</named-content>), Mt. Lumont, 1236 m, <!--PageBreak--><!--PageBreak--><italic><tp:taxon-name>Urogale everetti</tp:taxon-name></italic> (Thomas) ♂ (host # KUMNH-168413, NCA-307), 4 VII 2012, E. DiBlasi, holotype ♂, allotype ♀ (parasite # P-5525) (CMNH), 1♂ paratype (dissection), (BYUC); same data as holotype except <italic><tp:taxon-name>Urogale everetti</tp:taxon-name></italic> ♂ (host # KUMNH-168696, NCA-382), 10 VII 2012, 1♂ paratype (parasite # P-5657) (CMNH), 1♀ paratype (BYUC), <italic><tp:taxon-name>Urogale everetti</tp:taxon-name></italic> ♂ (host # KUMNH-168719, NCA-383), 10 VII 2012, 2♂ paratypes (DNA F-345) (parasite # P-5658) (BYUC), and <italic><tp:taxon-name>Urogale everetti</tp:taxon-name></italic> ♂ (host # KUMNH-168372, NCA-351), 6 VII 2012, 1♂ paratype (parasite # P-5585) (CMNH).</p></tp:treatment-sec><tp:treatment-sec sec-type="Diagnosis"><title>Diagnosis.</title><p>Males are distinguished from all other species of <italic><tp:taxon-name>Medwayella</tp:taxon-name></italic> by 1) the deep sinus (as deep as width) below the subapical lobe on the dorsal surface of the distal arm of the S-IX, 2) the very long upper arm of the securifer of Ford’s sclerite, 3) the lower arm of the securifer of Ford’s sclerite is lobular, 4) the quasi crochet is distinctly squared at its apex, and 5) the presence of a long, slender recurved spur on the dorsal surface at the basal third of the sclerotized inner tube (<xref ref-type="fig" rid="F2">Figs 6–7</xref>). Females are not separable from those of other species of <italic><tp:taxon-name>Medwayella</tp:taxon-name></italic>.</p></tp:treatment-sec><tp:treatment-sec sec-type="Description"><title>Description.</title><p>Numbers of setae represent one side of the flea unless otherwise stated. Head (<xref ref-type="fig" rid="F1">Figs 1–2</xref>). Frons evenly rounded from antennal falx to oral angle; falx slightly indicated in male, more so and longer in female. Two placoid discs in pre-antennal area and three in occipital area. Pre-antennal area with four vertical rows of long setae (6, 3, 4, and 3); second row in female with upper setae long and lower three much weaker. A small patch of 4–5 setae between second and third rows of setae. Area anterior to first (front) row of setae delineated by minute punctuations (differing from smooth area behind anterior row of setae). Maxillary palpus 4 segmented; penultimate segment shortest. Maxillae long and acutely sharp at apex. Labial palpus of 5 segments extended to middle of trochanter: apical segment longest. Antennal scape with oblique row of 5–6 short setae, pedicel fringed with 5 short setae, none extending onto clavus. Clavus of male symmetrical, extended to margin of head. Clavus of female short and asymmetrical, only 6 visible segments with basal 4 apparently fused. Numerous setulae along dorsal margin of antennal fossa; group of multiple setulae at each end of marginal row of setulae. Eye large, darkly pigmented, sinuate, fused to gena, and dorsum bulging into antennal fossa. Occipital area with four rows of setae (male: 5, 7, 1 and 7 with intercalaries; female: 6, 7, 1 and 6 with intercalaries). Intercalaries are extended posteriad to that of posterior row in lower setae. Thorax (<xref ref-type="fig" rid="F3">Fig. 9</xref>). Pronotal ctenidia longer than pronotum in male, sub-equal in female; both sexes with total of 18 regular ctenidia plus the last spine about ¼ the length of more dorsal spines. Lateral pronotal ctenidia slightly curved (concave upper, convex lower margins). Pronotum with two rows of setae; main row complete, anterior row incomplete. Lowest seta of main row twice length of other setae. Prosternosome without notch for cervical link plate. First thoracic link plate robust and housing spiracle; second thoracic link plate with ventral sclerite protruding down from anterior apex (fused with wall of mesepimeron). Meso- and metanota each with three rows of setae; main row with intercalaries. Metanotum with single pseudoseta under metanotal collar; unusual among other taxa in that the seta is stout and spine-like. Mesepisternum with three closely spaced short setae and one long seta. Mesepimeron with 7 setae in male, 5 in female; each sex with alveoli of one seta situated directly over spiracle (spiracle opens beneath pleuron of mesepimeron. Pleural rod bifurcate. Lateral metanotal area separated from metepimeron by suture; metepimeron with single long seta. Pleural arch and pleural ridge robust. Squamulum present; long. Metasternum rounded. Setae on metepimeron variable in number and arrangement: 10–16 long setae and 1–7 small setae in male; 11–12 long setae <!--PageBreak-->and 4–8 small setae in female. Differs from side to side in same specimen. All setae below level of spiracle on metepimeron. Legs. Fore coxa with numerous scattered setae on upper ⅓; setae on lower ⅔ arranged in two rows more or less with 6–7 setae in each row. Suture of mesocoxa complete. Setae confined to anterior margin and apical ½ of <!--PageBreak-->meso- and meta-coxae. Ten to 12 small lateral setae on fore femur. Single long stout seta at femoral-tibial joint of fore tibia; short lateral spiniform seta and long stout mesal seta at femoral-tibial joints of meso- and metatibiae. All tibiae with seven dorsal notches: setae per notch of fore tibia (2, 2, 2, 2, 2, 2, 2), meso- and metatibiae (2, 2, 2, 2, 2, 2, 3); notch three with one of two setae minute. Lateral surface of all tibiae clad with numerous setae. First tarsal segment of fore leg with fringe of 4 large setae on caudal margin. Setae on basal portion of first tarsi of meso- and metatarsi small and un-pigmented; more distal setae distinctly more spiniform and darkly pigmented. Distotarsomeres with six lateral plantar bristles; basal three stouter than distal three pairs. Fore and meso-distotarsomeres with four spiniform pre-apical plantar bristles and meta-distotarsomere with two stout sharp pre-apical plantar bristles in male; female with two pre-apical plantar bristles on each distotarsomere. Mesal surface of tarsal claws on hind leg serrate; claws of anterior legs not serrate. All claws with stout basal lobe. Unmodified Abdominal Segments, male (<xref ref-type="fig" rid="F1">Figs 3–4</xref>). Tergites I–VII each with three rows setae; T-II–V with single spinelet per side. Single seta of main row of each tergite below level of spiracles II–VII. Two antesensilial bristles; mesal bristle half length of lateral. Tergum VIII reduced with 4 small setae and large eighth abdominal spiracle. Sensilium convexly globular; brush-like setae surrounding 16–18 sensilial pits. Base of sensilium with sclerotized projection bearing several minute setae at apex. Dorsal anal lobe pointed with 5–6 long setae. Ventral anal lobe conical with two long setae near apex. Sternum I with 2 small ventral setae; group of multiple minute leuco discs on lateral surface. Sterna III–VII with main row of three long setae; anterior scattered setae. Modified Abdominal Segments, male (<xref ref-type="fig" rid="F2">Figs 5–8</xref>). Dorsal and ventral margins of manubrium nearly parallel; upturned at apex. Stiva of telomere developed; with marginal group of four stout long setae ventrad to stiva and three smaller setae below main group. Telomere with oblique lateral row of minute setae. Dorso-anterior angle of telomere with two un-pigmented small spiniform setae. Base of telomere twice its narrowest width near group of four setae. Basimere with single triangular lobe bearing one long apical acetabular bristle and a smaller bristle dorsal to apex. Base of telomere extended to condyle hinging at base of fulcral sclerite. Proximal arm of S-IX expanded at apex; connected to and integrally associated with fulcral sclerite and base of telomere. Distal arm of S-IX, hyaline along basal dorsal margin with minute spicules. Similar hyaline spiculated area on dorsal surface pre-apically. Spiculated area subtended by a sinus that is as deep as wide. Subapical lobe below sinus pointed with 3–4 caudally directed setae. Ventro-apical margin with five short spiniform setae; medial to these are 6–7 small setae, subtended by two long, darkly pigmented setae. The lower ventral portion of the distal arm without setae; paired distal arms are fused from base to near apex. Sternum VIII quadrate and oblique at apex; ~40 long lateral setae. Lumacaudate process mesal to S-VIII with numerous short, light spiniform setae and one longer darkly pigmented spiniform seta. Median lamella of aedeagus broader than lateral lamella; proximal laminar margin deeply excised from short crescent sclerite to half the distance to the apex of the aedeagal apodeme. Aedeagal apodeme with slight convexity at mid dorsal area; margin sclerotized to arched median dorsal lobe near apex. Hood extended <!--PageBreak-->laterally to envelop Ford’s sclerite. Fords sclerite well developed with a caudally directed thumb-like process, with elongate thin upper arm of securifer and lobular lower arm of securifer. Deltoid flap covers sclerotized inner tube, large phylax, and quasi crochet. Sclerotized inner tube long, narrow, straight ribbed at apical ¼ with minute backward pointing spines. A long spur is present on the dorsal surface on the basal ⅓ of the sclerotized inner tube. Pivotal ridge appears fused with dorsal margin of phylax; body of quasi crochet fused with ventral margin of Ford’s sclerite. Quasi crochet blunt <!--PageBreak-->at apex; dorso-apical angle rounded, ventro-apical angle moderately acutely angled. Penis rods barely reaching apex of aedeagal apodeme. Ventral wall of aedeagal pouch heavily sclerotized. Unmodified Abdominal Segments, female. Tergites I–VI indistinguishable from male, except T-II with one seta below level of spiracle, T-III–V with two or three, and T-VI with one. Mesal antesensilial bristle half length of lateral bristle (opposite of male). Triangular lobe on margin of T-VII immediately below antesensilial setae; bearing single long seta almost contiguous with lateral antesensilial seta. Lobe extends between pairs of antesensilial bristles; with two stout setae between lobe and mesal antesensilial bristle. Lateral surface S-II with group of four to eight short setae; ventral margin with single setae. Sterna III–V with four setae in main rows, S-VI with five setae in main row and numerous scattered setae anterior to main rows. Modified Abdominal Segments, female (<xref ref-type="fig" rid="F3">Figs 10–12</xref>). Tergum VIII with six to eight setae anterior to “L” shaped eighth spiracle. Tergum VIII large, laterally expanded with caudal triangular process; four marginal long setae dorsal to process and main row of eight long setae sub-marginally with scattered anterior smaller setae. Internal incrassation present on T-VIII. Sternum VII with broad lobe on caudal margin subtended by deep sinus and ventral truncate lobe. Three long setae below sinus on ventral lobe (one out of line) and two similar sized setae above sinus; row of seven or eight medium setae anterior to main row with additional scattered smaller setae anterior to these. Convex sensilium with ventral margin nearly contiguous with dorsal anal lobe; with 16 sensilial pits. Dorsal anal lobe with two very long setae on each side of anal stylet; several smaller setae anterior to base of anal stylet. Anal stylet with single robust seta; two minute setae at base of seta. Ventral anal lobe with basal lobe bearing about six long setae and apical pair of long setae; these interrupted by space without setae. Sternum VIII reduced; narrowing from base to pointed apex that bears several un-pigmented stout setae. Hilla of spermatheca inserted into bulga and perpendicular to linear axis of bulga. Proximal end of bulga wider than distal portion. Perula with expanded hood; ventral portion slightly sclerotized. Duct of spermatheca dilated from perula of bursa for distance about equal to length of bulga. Bursa copulatrix and <italic>glandula vaginalis</italic> expanded, <italic>duplacatura vaginalis</italic> distinctly recurved.</p><fig id="F1" position="float" orientation="portrait"><label>Figures 1–4.</label><caption><p><italic><tp:taxon-name>Medwayella independencia</tp:taxon-name></italic> sp. n. <bold>1</bold> Head and pronotum, male holotype (P-5525) <bold>2</bold> Head and pronotum, female paratype (P-5657) <bold>3</bold> Abdominal tergites, male holotype (P-5525) <bold>4</bold> Abdominal sterna, male holotype (P-5525). (Scale: <bold>1–4</bold> = 200 µm).</p></caption><graphic xmlns:xlink="http://www.w3.org/1999/xlink" xlink:href="zookeys-408-107-g001.jpg" position="float" orientation="portrait" xlink:type="simple"/></fig><fig id="F2" position="float" orientation="portrait"><label>Figures 5–8.</label><caption><p><italic><tp:taxon-name>Medwayella independencia</tp:taxon-name></italic> sp. n. male paratype (P-5525). <bold>5</bold> Aedeagus <bold>6</bold> Enlargement of apex of aedeagus (B.CR. = body of crochet, DEL.FL = deltoid flap of hood of aedeagus, GRV. = groove-like structure of Ford’s sclerite, HD. = hood of aedeagus, L.A. = lower arm of securifer, M.D.L. = median dorsal lobe of aedeagus, PHY. = phylax, PIV.R. = pivotal ridge of phylax, Q.C. = quasi-crochet, S.I.T. = sclerotized inner tube, THM. = thumb-like apex of alpha-portion of Ford’s sclerite, U.A. = upper arm of securifer <bold>7</bold> Basimere, telomere, and S-IX <bold>8</bold> Eighth sternum, LUM. = lumacaudate process. (Scale: <bold>5, 7–8</bold>= 200 µm; <bold>6</bold> = 100 µm).</p></caption><graphic xmlns:xlink="http://www.w3.org/1999/xlink" xlink:href="zookeys-408-107-g002.jpg" position="float" orientation="portrait" xlink:type="simple"/></fig><fig id="F3" position="float" orientation="portrait"><label>Figures 9–12.</label><caption><p><italic><tp:taxon-name>Medwayella independencia</tp:taxon-name></italic>, sp. n. <bold>9</bold> Thorax, holotype male (P-5525) <bold>10</bold> Seventh sternum, female paratype (P-5657) <bold>11</bold> Vaginal canal, female allotype, a = mesal tanned ridge of T-VIII, b = dilated portion of duct of spermatheca, c = sclerotized ventral wall of perula, d = eighth sternum <bold>12</bold> Spermatheca, female allotype. (Scale: <bold>9–10</bold> = 200 µm, <bold>11</bold> = 100 µm, <bold>12</bold> = 50 µm).</p></caption><graphic xmlns:xlink="http://www.w3.org/1999/xlink" xlink:href="zookeys-408-107-g003.jpg" position="float" orientation="portrait" xlink:type="simple"/></fig></tp:treatment-sec><tp:treatment-sec sec-type="Dimensions"><title>Dimensions.</title><p>Male holotype: 3.0 mm, male average: 3.3 mm (n = 3); range: 3.0–3.5 mm. Female average: 3.7 mm (n = 2); range: 3.3–4.6 mm).</p></tp:treatment-sec><tp:treatment-sec sec-type="Etymology"><title>Etymology.</title><p>The date on which the holotype was collected was the fourth of July, a national holiday in the United States commemorating the independence of the United States from Great Britain in 1776, thus the specific epithet <italic>independencia</italic>.</p></tp:treatment-sec><tp:treatment-sec sec-type="Remarks"><title>Remarks.</title><p>This new species was collected from the Mindanao Tree-Shrew, <!--PageBreak--><italic><tp:taxon-name>Urogale everetti</tp:taxon-name></italic>. <italic><tp:taxon-name>Urogale everetti</tp:taxon-name></italic> is restricted to the most southerly Philippine islands of Minadanao, Dinagat, and Siargao (<xref ref-type="bibr" rid="B22">Wilson and Reeder 2005</xref>). This tupaiid is diurnal with arboreal and terrestrial habits much like North American sciurids. Like most species of <italic><tp:taxon-name>Medwayella</tp:taxon-name></italic>, <italic><tp:taxon-name>Medwayella independencia</tp:taxon-name></italic> occurs on a member of the family <tp:taxon-name>Tupaiidae</tp:taxon-name>. This is the first published record of <italic><tp:taxon-name>Medwayella</tp:taxon-name></italic> in the Philippines, although <xref ref-type="bibr" rid="B20">Traub (1972a</xref>, <xref ref-type="bibr" rid="B21">1972b</xref>) alluded to two new species of <italic><tp:taxon-name>Medwayella</tp:taxon-name></italic> on Mindanao Island and a third on Palawan Island. Those were never published and the repositories of specimens from Mindanao are unknown, however, a pair of <italic><tp:taxon-name>Medwayella robinsoni</tp:taxon-name></italic> from Palawan are reported herein (see below). It is unlikely that any of the specimens to which Traub alluded were <italic><tp:taxon-name>Medwayella independencia</tp:taxon-name></italic> because he stated that he knew of no unique fleas on <italic><tp:taxon-name>Urogale</tp:taxon-name></italic> (Traub, 1972b). The discovery of <italic><tp:taxon-name>Medwayella independencia</tp:taxon-name></italic> on four different males of <italic><tp:taxon-name>Urogale everetti</tp:taxon-name></italic> in the same locality, while absent on other mammalian hosts, would indicate a significant association. Additional collecting is required to substantiate this relationship.</p><p>An additional single male and female <italic><tp:taxon-name>Medwayella</tp:taxon-name></italic> was discovered among unidentified material loaned to the author (MWH) by the National Museum of Natural History, Washington, DC. Label data on this single slide included: “Chicago Nat. Hist. Museum, RT 6492, CNHM 2612-2625, ex <italic><tp:taxon-name>Sciurus</tp:taxon-name></italic> [<italic><tp:taxon-name>Sundasciurus hoogstraali</tp:taxon-name></italic> (Sanborn), the Busuanga Squirrel, FMNH Mammal catalog numbers 63077-63095, Pers. Comm. with Lawrence R. Heaney, FMNH], locality: Dimaniang, Busuanga Island, Palawan Province [Philippines, part of the Calamian group], 17 III 47, leg. H. Hoogstraal, Philippines Expedition”. The identification label indicated: “<italic><tp:taxon-name>Stivalius robinsoni</tp:taxon-name></italic>” det. R. Traub, 1949” and inscribed in pencil was “sp. n. – Traub in ms”. To date, there are four published subspecific populations of <italic><tp:taxon-name>Medwayella robinsoni</tp:taxon-name></italic> but none occur as far northeast as the Philippine islands. These two specimens represent a subspecific population of <italic><tp:taxon-name>Medwayella robinsoni</tp:taxon-name></italic>. There are few morphological differences in the current published subspecific populations of <italic><tp:taxon-name>Medwayella robinsoni</tp:taxon-name></italic>. Therefore, adding an additional subspecies is of little taxonomic value, but is reported here to further expand the range of the genus as a supplement to the new <italic><tp:taxon-name>Medwayella</tp:taxon-name></italic> taxon described herein.</p><p>Phoretic astigmatid mites were noted on three of the five whole mounted specimens of <italic><tp:taxon-name>Medwayella independencia</tp:taxon-name></italic>. Phoresy among mites is a well-known behavior (<xref ref-type="bibr" rid="B10">Houck and OConnor 1991</xref>, <xref ref-type="bibr" rid="B1">Bajerlein et al. 2013</xref>) and involves numerous accounts of the deutonymphs infesting fleas (<xref ref-type="bibr" rid="B5">Fain and Beaucournu 1993</xref>). The bionomics of the twelve genera representing three families (<tp:taxon-name>Acaridae</tp:taxon-name>, <tp:taxon-name>Histiostomatidae</tp:taxon-name> and <tp:taxon-name>Winterschmidtiidae</tp:taxon-name>) that infest fleas (<xref ref-type="bibr" rid="B5">Fain and Beaucournu 1993</xref>) are poorly understood. All mites infesting <italic><tp:taxon-name>Medwayella independencia</tp:taxon-name></italic> appear to represent the same species. These mites are tentatively identified as the genus <italic><tp:taxon-name>Psylloglyphus</tp:taxon-name></italic> (family <tp:taxon-name>Winterschmidtiidae</tp:taxon-name>) (Personal Comm. Dr. Barry M. OConnor, University of Michigan, Ann Arbor, MI, based on his observation of image, <xref ref-type="fig" rid="F4">Fig. 13</xref>). <xref ref-type="bibr" rid="B4">Fain and Beaucournu (1976)</xref> described <italic><tp:taxon-name>Psylloglyphus maculatus</tp:taxon-name></italic> from <italic><tp:taxon-name>Medwayella robinsoni</tp:taxon-name></italic> ssp. collected from <italic><tp:taxon-name>Tupaia glis</tp:taxon-name></italic> Diard and Duvaucel from Selangor, Malaysia. Our record is the second documentation of a phoretic mite found on the genus <italic><tp:taxon-name>Medwayella</tp:taxon-name></italic>.</p><fig id="F4" position="float" orientation="portrait"><label>Figure 13.</label><caption><p><italic><tp:taxon-name>Medwayella independencia</tp:taxon-name></italic>, sp. n., holotype male (P-5525) terminal segments illustrating four mites beneath T-VIII (see arrows). (Scale: 400 µm).</p></caption><graphic xmlns:xlink="http://www.w3.org/1999/xlink" xlink:href="zookeys-408-107-g004.jpg" position="float" orientation="portrait" xlink:type="simple"/></fig><p>The senior author (MWH) has observed phoretic hypopial mites over 40 years on many different flea species; however, it is unusual for them to situate themselves under the terminal tergite (T-VIII) of male fleas as are the four mites seen in the male holotype (<xref ref-type="fig" rid="F4">Fig. 13</xref>). An additional mite (not shown in <xref ref-type="fig" rid="F4">Fig. 13</xref>) was present under T-VI of the same specimen. The mites usually attach themselves under more anterior sclerites. Mites were also present under T-VIII of a second male, and one female had one mite each under T-VI and S-VII, and two mites under S-V. The usual absence of mites under the T-VIII of males may be a reflection of the lack of protection afforded in this anatomical position. Deutonymphal hypopi possess <!--PageBreak-->sucker-like organelles on their venter that aid in affixing them to the underside of the overlapping abdominal sclerites of fleas. The T-VIII of species of <italic><tp:taxon-name>Medwayella</tp:taxon-name></italic> is large and expands broadly, enveloping the aedeagus. During flea copulation, the extreme movement of the aedeagus would potentially produce an unstable environment for the attached mites by mechanically dislodging them. Phoretic mites locate beneath the abdominal sclerites of fleas as an adaptive strategy to avoid being dislodged during host grooming and flea locomotion. Phoretic mites of fleas have not been reported to attach to any other anatomical sites on the fleas other than under the abdominal segments, nor do they ever appear to feed, or attach with their mouthparts. The mobility of these minute phoretic mites is unmistakably very limited; therefore, attaching to a flea is a means to increase their distribution and survival.</p><p><xref ref-type="bibr" rid="B16">OConnor and Pfaffenberger (1987)</xref> concluded that some phoretic mite species were highly specific for certain flea species, while others appeared less selective in their choice of flea host species. Subsequently, <xref ref-type="bibr" rid="B19">Schwan (1993)</xref> demonstrated a high level of specificity of <!--PageBreak--><italic><tp:taxon-name>Psylloglyphus uilenbergi</tp:taxon-name></italic> Fain occurring on two species of fleas, and of <italic><tp:taxon-name>Paraceroglyphus xenopsylla</tp:taxon-name></italic> Fain and Schwan on a single flea species. The specificity of hypopial mites to a particular flea species may facilitate their attainment of an optimal environment (in a different nest of the flea’s preferred host species and/or assuring the post-deutonymphal stages an optimal nest in which to develop) than otherwise might be possible. <xref ref-type="bibr" rid="B5">Fain and Beaucournu (1993)</xref> listed 83 flea species (excluding subspecies) that harbored astigmatid phoretic mites. Noteworthy are the distributions of the three mite families and the associations with their fleas: 1) the single genus (<italic><tp:taxon-name>Psylloglyphus</tp:taxon-name></italic>) in the family <tp:taxon-name>Winterschmidtiidae</tp:taxon-name> is found only in the southern hemisphere, and their flea host families are also exclusive to these areas; 2) of the two genera in the family <tp:taxon-name>Histiostomatidae</tp:taxon-name>, one genus is limited to continental Africa, and the second genus is limited to Europe, while one host flea genus (<italic><tp:taxon-name>Ctenophthalmus</tp:taxon-name></italic>) occurs in both Europe and Africa; and 3) the distributions of all genera of the family <tp:taxon-name>Acaridae</tp:taxon-name> are restricted to the northern hemisphere, and their flea host families are also limited to the northern hemisphere, with the exception of two species. One of these [<italic><tp:taxon-name>Notiopsylla kerguelensis kerguelensis</tp:taxon-name></italic> (Taschenberg)] is found on sea birds with extensive flight ranges, and the other is a cosmopolitan flea species [<italic><tp:taxon-name>Xenopsylla cheopis</tp:taxon-name></italic> (Rothschild)] found commonly on commensal rodents. <italic><tp:taxon-name>Psylloglyphus</tp:taxon-name></italic> mite species in our report appear to be specific to <italic><tp:taxon-name>Medwayella</tp:taxon-name></italic> (a southern hemisphere flea), a trend that coincides with the observations reported by <xref ref-type="bibr" rid="B5">Fain and Beaucournu (1993)</xref> for numerous cases of mite phoresy on fleas. It is not known whether fleas have physiological or behavioral defenses against these phoretic mites; however, this is a rich system of potentially co-evolving relationships between mites and fleas that warrants further study. <xref ref-type="bibr" rid="B15">OConnor (1982)</xref> provided a more thorough discussion of the evolutionary ecology of astigmatid mites. Although <xref ref-type="bibr" rid="B16">OConnor and Pfaffenberger (1987)</xref> and <xref ref-type="bibr" rid="B5">Fain and Beaucournu (1993)</xref> provided numerous bibliographic references regarding the studies of phoretic and hypopial astigmatid mites, there remains a large gap in our knowledge of the bionomics and degrees of specificity of phoretic mites that occur on many more species of fleas than are indicated in the literature. Fleas harboring phoretic mites observed in future studies should be placed in ethanol, and provided to a mite specialist for study. Such studies would enhance our understanding of the potential co-evolutionary trends of phoretic mites and their host fleas relative to the biology of each association that occurs in the nests of various mammalian or avian host species.</p><p>The following key is inclusive of all known male <italic><tp:taxon-name>Medwayella</tp:taxon-name></italic> taxa. For female specimens, readers are referred to the key (with supporting illustrations) by <xref ref-type="bibr" rid="B20">Traub (1972a</xref>: 265–269). Taxa described subsequent to <xref ref-type="bibr" rid="B20">Traub (1972a)</xref> included <italic><tp:taxon-name>Medwayella independencia</tp:taxon-name></italic>, <italic><tp:taxon-name>Medwayella rubrisciurae</tp:taxon-name></italic> Durden and Beaucournu, <italic><tp:taxon-name>Medwayella pheifferi</tp:taxon-name></italic> Beaucournu and Wells, <italic><tp:taxon-name>Medwayella sabahae</tp:taxon-name></italic> Beaucournu and Wells, and <italic><tp:taxon-name>Medwayella traubiana</tp:taxon-name></italic> Beaucournu and Wells. In addition, <italic><tp:taxon-name>Medwayella cambodia</tp:taxon-name></italic> (Klein) was transferred to <italic><tp:taxon-name>Medwayella</tp:taxon-name></italic> by <xref ref-type="bibr" rid="B14">Mardon (1981)</xref>. Of these six additional species, the female sex is described only for <italic><tp:taxon-name>Medwayella independencia</tp:taxon-name></italic>. The female sex of <italic><tp:taxon-name>Medwayella independencia</tp:taxon-name></italic> keys out to couplet 20 (<xref ref-type="bibr" rid="B20">Traub 1972a</xref>) (<italic><tp:taxon-name>Medwayella dryadosa</tp:taxon-name></italic> Traub and <italic><tp:taxon-name>Medwayella veruta</tp:taxon-name></italic> Traub) but cannot be distinguished from either of these species.</p><!--PageBreak--></tp:treatment-sec><ref-list><ref id="B22"><mixed-citation xmlns:xlink="http://www.w3.org/1999/xlink" xlink:type="simple"><person-group><name name-style="western"><surname>Wilson</surname><given-names>DE</given-names></name><name name-style="western"><surname>Reeder</surname><given-names>DM</given-names></name></person-group> (<year>2005</year>) <source>Mammal species of the world. A taxonomic and geographic reference</source>. <edition>3rd Ed.</edition>, <publisher-name>The Johns Hopkins University Press</publisher-name>, <publisher-loc>Baltimore</publisher-loc>, <lpage>2142</lpage> pp.</mixed-citation></ref><ref id="B20"><mixed-citation xmlns:xlink="http://www.w3.org/1999/xlink" xlink:type="simple"><person-group><name name-style="western"><surname>Traub</surname><given-names>R</given-names></name></person-group> (<year>1972a</year>) <article-title>The Gunong Benom Expedition, 1967. 11. Notes on zoogeography, convergent evolution and taxonomy of fleas (Siphonaptera), based on collections from Gunong Benom and elsewhere in South-East Asia. I. New taxa (Pygiopsyllidae, Pygiopsyllinae).</article-title><source>Bulletin of the British Museum (Natural History) Zoology</source>, <publisher-loc>London</publisher-loc><volume>23</volume>(<issue>9</issue>): <fpage>1</fpage>–<lpage>355</lpage>, <comment>58 plates</comment>.</mixed-citation></ref><ref id="B21"><mixed-citation xmlns:xlink="http://www.w3.org/1999/xlink" xlink:type="simple"><person-group><name name-style="western"><surname>Traub</surname><given-names>R</given-names></name></person-group> (<year>1972b</year>) <article-title>The Gunong Benom Expedition, 1967. 13. Notes on zoogeography, convergent evolution and taxonomy of fleas (Siphonaptera), based on collections from Gunong Benom and elsewhere in South-East Asia. III. Zoogeography.</article-title><source>Bulletin of the British Museum (Natural History) Zoology, London</source><volume>23</volume>(<issue>11</issue>): <fpage>391</fpage>-<lpage>450</lpage>.</mixed-citation></ref><ref id="B10"><mixed-citation xmlns:xlink="http://www.w3.org/1999/xlink" xlink:type="simple"><person-group><name name-style="western"><surname>Houck</surname><given-names>MA</given-names></name><name name-style="western"><surname>OConnor</surname><given-names>BM</given-names></name></person-group> (<year>1991</year>) <article-title>Ecological and evolutionary significance of phoresy in the Astigmata.</article-title><source>Annual Review of Entomology</source><volume>36</volume>: <fpage>611</fpage>–<lpage>636</lpage>. doi: <ext-link ext-link-type="doi" xlink:href="10.1146/annurev.en" xlink:type="simple">10.1146/annurev.en</ext-link>. 36.010191.003143</mixed-citation></ref><ref id="B1"><mixed-citation xmlns:xlink="http://www.w3.org/1999/xlink" xlink:type="simple"><person-group><name name-style="western"><surname>Bajerlein</surname><given-names>D</given-names></name><name name-style="western"><surname>Witaliński</surname><given-names>W</given-names></name><name name-style="western"><surname>Adamski</surname><given-names>Z</given-names></name></person-group> (<year>2013</year>) <article-title>Morphological diversity of pedicels in phoretic deutonymphs of Uropodina mites (Acari: Mesostigmata).</article-title><source>Arthropod Structure and Development</source><volume>42</volume>: <fpage>185</fpage>-<lpage>96</lpage>. doi: <ext-link ext-link-type="doi" xlink:href="10.1016/j.asd.2013.02.002" xlink:type="simple">10.1016/j.asd.2013.02.002</ext-link></mixed-citation></ref><ref id="B5"><mixed-citation xmlns:xlink="http://www.w3.org/1999/xlink" xlink:type="simple"><person-group><name name-style="western"><surname>Fain</surname><given-names>A</given-names></name><name name-style="western"><surname>Beaucournu</surname><given-names>J-C</given-names></name></person-group> (<year>1993</year>) <article-title>Les hypopes des astigmates (Acari) phorétiques sur les puces (Siphonaptera) de mammiferes et d’Oiseaux.</article-title><source>Bulletin de L’Institut Royal des Sciences Naturelles de Belgique. Entomologie</source><volume>63</volume>: <fpage>77</fpage>-<lpage>93</lpage>.</mixed-citation></ref><ref id="B4"><mixed-citation xmlns:xlink="http://www.w3.org/1999/xlink" xlink:type="simple"><person-group><name name-style="western"><surname>Fain</surname><given-names>A</given-names></name><name name-style="western"><surname>Beaucournu</surname><given-names>J-C</given-names></name></person-group> (<year>1976</year>) <article-title>Trois nouveaux hypopes du genre <italic>Psylloglyphus</italic> Fain, phorétiques sure des puces et un <italic>Hemimerus</italic> (Acarina: Sarcoptiformes).</article-title><source>Revue de Zoologie africaine</source><volume>90</volume>: <fpage>181</fpage>-<lpage>187</lpage>.</mixed-citation></ref><ref id="B16"><mixed-citation xmlns:xlink="http://www.w3.org/1999/xlink" xlink:type="simple"><person-group><name name-style="western"><surname>OConnor</surname><given-names>BM</given-names></name><name name-style="western"><surname>Pfaffenberger</surname><given-names>GS</given-names></name></person-group> (<year>1987</year>) <article-title>Systematics and evolution of the genus <italic>Paraceroglyphus</italic> and related taxa (Acari: Acaridae) associated with fleas (Insecta: Siphonaptera).</article-title><source>Journal of Parasitology</source><volume>73</volume>: <fpage>1189</fpage>-<lpage>1197</lpage>. doi: <ext-link ext-link-type="doi" xlink:href="10.2307/3282305" xlink:type="simple">10.2307/3282305</ext-link></mixed-citation></ref><ref id="B19"><mixed-citation xmlns:xlink="http://www.w3.org/1999/xlink" xlink:type="simple"><person-group><name name-style="western"><surname>Schwan</surname><given-names>TG</given-names></name></person-group> (<year>1993</year>) <article-title>Sex ratio and phoretic mites of fleas (Siphonaptera: Pulicidae and Hystrichopsyllidae) on the Nile grass rat (<italic>Arvicanthis niloticus</italic>) in Kenya.</article-title><source>Journal of Medical Entomology</source><volume>30</volume>: <fpage>122</fpage>-<lpage>135</lpage>.</mixed-citation></ref><ref id="B15"><mixed-citation xmlns:xlink="http://www.w3.org/1999/xlink" xlink:type="simple"><person-group><name name-style="western"><surname>OConnor</surname><given-names>BM</given-names></name></person-group> (<year>1982</year>) <article-title>Evolutionary ecology of astigmatid mites.</article-title><source>Annual Review of Entomology</source><volume>27</volume>: <fpage>385</fpage>-<lpage>409</lpage>. doi: <ext-link ext-link-type="doi" xlink:href="10.1146/annurev.en.27.010182.002125" xlink:type="simple">10.1146/annurev.en.27.010182.002125</ext-link></mixed-citation></ref><ref id="B14"><mixed-citation xmlns:xlink="http://www.w3.org/1999/xlink" xlink:type="simple"><person-group><name name-style="western"><surname>Mardon</surname><given-names>DK</given-names></name></person-group> (<year>1981</year>) <source>An illustrated catalogue of the Rothschild collection of fleas (Siphonaptera) in the British Museum (Natural History).</source><volume>Volume VI. Pygiopsyllidae</volume>. <publisher-name>Trustees of the British Museum (Natural History)</publisher-name>, <publisher-loc>London</publisher-loc>, <lpage>298</lpage> pp.</mixed-citation></ref></ref-list></tp:taxon-treatment>
